# Supplementary material for: Amino-Functionalized Metal–Organic Framework-Mediated Cellulose Aerogels for Efficient Cr(VI) Reduction
Source: Polymers (Basel). 2024 Nov 13;16(22):3162. doi: 10.3390/polym16223162 (PMC11598302; doi:10.3390/polym16223162)
Supplement: Supplementary file 1 [file polymers-16-03162-s001.zip]

Archive with 1 entries (1 files):
- polymers-3292765-supplementary.pdf
